# Supplementary material for: Effect of the Ketone Body, D-β-Hydroxybutyrate, on Sirtuin2-Mediated Regulation of Mitochondrial Quality Control and the Autophagy–Lysosomal Pathway
Source: Cells. 2023 Feb 2;12(3):486. doi: 10.3390/cells12030486 (PMC9914182; doi:10.3390/cells12030486)
Supplement: Supplementary file 1 [file cells-12-00486-s001.zip]

Archive with 1 entries (1 files):
- cells-2142784-supplementary.pdf
